# Supplementary material for: Auxiliary subunits of the CKAMP family differentially modulate AMPA receptor properties
Source: eLife. 2015 Dec 1;4:e09693. doi: 10.7554/eLife.09693 (PMC4733035; doi:10.7554/eLife.09693)
Supplement: Supplementary file 1. [file elife-09693-supp1.zip]

Archive with 1 entries (1 files):
- Supplementary File 1.docx
